# Supplementary material for: A novel method for across-chromosome phasing without relative data
Source: Bioinformatics. 2026 May 12;42(5):btag277. doi: 10.1093/bioinformatics/btag277 (PMC13198864; doi:10.1093/bioinformatics/btag277)
Supplement: btag277_Supplementary_Data [file btag277_supplementary_data.zip]

Archive with 1 entries (1 files):
- supplement.tex
