# Supplementary material for: A novel method for across-chromosome phasing without relative data
Source: Bioinformatics. 2026 May 12;42(5):btag277. doi: 10.1093/bioinformatics/btag277 (PMC13198864; doi:10.1093/bioinformatics/btag277)
Supplement: btag277_Supplementary_Data [file btag277_supplementary_data.zip › supplement.tex]

\PassOptionsToPackage{utf8}{inputenc}
\documentclass{bioinfo}
\copyrightyear{2020} \pubyear{2020}

\access{Advance Access Publication Date: Day Month Year}
\appnotes{Manuscript Category}

\PassOptionsToPackage{utf8}{inputenc}


%% Language and font encodings
\usepackage[english]{babel}

\usepackage{amsmath}
\usepackage{bm}
\usepackage{multirow}
\usepackage[ruled,vlined]{algorithm2e}
\usepackage{amsmath,mathtools,amsthm}
\usepackage{xfp}
\usepackage{booktabs,tabularx,caption}
%% Useful packages
\usepackage{amsfonts}
\usepackage{graphicx}
%\usepackage[colorinlistoftodos]{todonotes}
%\usepackage[letterpaper]{geometry}
%\usepackage[T1]{fontenc}
%\usepackage[utf8]{inputenc}
\usepackage{caption}
\usepackage[colorinlistoftodos,textsize=tiny,color=white,bordercolor=red,textcolor=red]{todonotes}
\usepackage{xcolor} %% Kristen added to highlight things that need to be filled in
 \usepackage{xr}
 \externaldocument{main}


\begin{document}
\firstpage{1}

%\subtitle{Genome analysis}

%\address{Institute for Behavioral Genetics,\\ University of Colorado Boulder,Boulder, CO, USA}

%\corresp{$^\ast$To whom correspondence should be addressed.}


\section{Correction of within-chromosome phasing}

% (Second half rewritten again below)
%The accuracy of across-chromosomal phasing depends heavily on the accuracy of intra-chromosomal phasing. UK Biobank has released data phased using Shapeit4\textcolor{red}{(cite)}, but we detected a several phase errors (switching of haplotypes) in this data. Thus our first step was to correct the intra-chromosomal phasing in order to provide appropriate input for later steps. The offspring of the 978 trio data and 4300 parent/offspring data are utilized as ground truth and the correction of errors that lead to fewer genotyping and phasing errors is applied to all individuals in the sample.

The accuracy of across-chromosomal phasing depends heavily on the accuracy of within-chromosome phasing. UK Biobank has released data phased using Shapeit4, but we detected some phase errors (switching of haplotypes) in this data. Thus our first step was to correct the within-chromosome phasing in order to provide appropriate input for later steps. This correction was applied to all individuals in the sample to reduce the number of genotyping errors and phasing errors in the input data. The offspring of 978 parent/offspring trios and 3,718 parent/offspring duos were used for ground truth comparisons to assess the accuracy of the corrections. In order to make our corrections equally accurate for offspring and the rest of the sample, each person is corrected using only other individuals in the sample with whom they have a $\hat{\pi}$ lower than 0.1875. 

%The intra chromosome phasing was corrected using two step. The first one was used to correct genotype and phasing errors in the first subsection while the second step focused on phasing error in the second subsection.

\subsection{Correction based on number of segments}
% (Rewrite below - I moved some things from the 2nd paragraph to the 1st)
%The detection of errors is based on the comparison of an individual with the genome of all over individuals in the sample. The algorithm to detect those errors is described in the first subsection while the second subsection describes how to analyse these errors.
% The same process is run for all SNPs, for all individuals, and for the two haplotypes. The value of an haplotype, $A1$ for haplotype 1, of the focal SNP and focal individual is compared to the value for this SNP and this haplotype of the other individuals in UKB  having a segment with the focal individual. A comparison is performed with other individuals sharing a segment to the right after the focal SNP and to the left before the focal SNP. Segment of at least 128 SNPs have been chosen as it corresponds to $\sim$ 1.2 centimorgans which is a trade off between collection enough segments while having less chance of segments to exist by chance. It is also computationally efficient to compared binary numbers which are a multiple of 64 bits.

%We detected phase errors by comparing each individual to all other individuals in the sample (excluding close relatives). This process is applied to each individual in the sample.

For each individual, we process one SNP at a time (including homozygous SNPs, which can still be affected by genotyping errors but not phase errors). We begin by identifying other individuals who have one haplotype that perfectly matches the focal individual's haplotype to the left or right of (eg. preceding or following) the focal SNP. We chose a minimum matching segment length of 128 SNPs (2 $\times$ 64 SNPs on Figure~\ref{figurealgocorrection}) (aproximately 1.2 centimorgans) to balance the need to collect sufficient comparison segments against the need to minimize the number of random matches (matches that are not due to distant relatedness). Using a segment length which was a multiple of 64 bits also allowed for a more computationally efficient implementation of the comparison (on a 64-bit machine).

% (Rewritten below, split into two paragraphs)
% Those individuals have for the focal SNP and focal haplotype one of the two values called here 0 and 1. For each SNP and each individual, eight weights are computed: $WR1(0)$, $WR1(1)$, $WL1(0)$, $WL1(1)$, $WR2(0)$, $WR2(1)$, $WL2(0)$, $WL2(1)$. The letters $L$ and $R$ show the two directions left and right while the numbers 1 and 2 are the two haplotypes additionally 0 and 1 are for the SNP values (e.g. the weight $WL2(1)$ increases everytime another individual in UKB is found with a segment to the left of the focal SNP for haplotype 2 and having 1 for the value of the focal SNP on haplotype 2). There are four pairs of two weights corresponding to values 0 and 1 (e.g. $WL1(0)$ and $WL1(1)$). The two elements of each pair are compared to one another to assign a value to four variables $L1$, $L2$, $R1$, and $R2$. These four variables take one of the three values 0, inconclusive, and 1 (e.g. if $WL1(0)> 2 \times WL1(1)$ then $L1=0$ otherwise if $WL1(1)> 2 \times WL1(0)$ then $L1=1$ otherwise $L1=inconclusive$). Then, they are compared to the values $A1$ and $A2$ of the two haplotypes of the focal SNP for the focal individual. 

For each of the focal individual's SNPs, we calculate eight weights: $WRA(0)$, $WRA(1)$, $WLA(0)$, $WLA(1)$, $WRB(0)$, $WRB(1)$, $WLB(0)$, $WLB(1)$. The letters $L$ and $R$ indicate whether the matching segment is to the left or right of the focal SNP, the letters $A$ and $B$ indicate which of the focal individual's haplotypes is being compared, and the numbers 0 or 1 indicate genotype at the focal SNP. For example, weights beginning with $WLB$ are based on haplotypes from other individuals which match the focal individual's haplotype B for the segment to the left of the focal SNP, with $WLB(1)$ representing haplotypes where the focal SNP has genotype 1 and $WLB(0)$ representing haplotypes where the focal SNP has genotype 0.

For each of the four potential matching segments there is a pair of weights corresponding to the two potential genotypes (eg. $WLA(0)$ and $WLA(1)$ for the segment to the left of focal SNP on the focal individual's haplotype A). These paired weights are compared to each-other to assign values of "0" "1" or "inconclusive" to the four variables $LA$ $LB$ $RA$ and $RB$ (for example, if $WLA(1)> 2 \times WLA(0)$ then $LA=1$ otherwise $LA=inconclusive$). These four values are then compared to focal individual's two haplotypic genotypes for the focal SNP ($FA$ and $FB$), with inconsistencies indicating potential errors in the genetic data.

\begin{figure*}
\centering
\includegraphics[width=0.9\textwidth]{pdfresizer.com-pdf-crop-2.pdf}
\caption{Schema for detection of phase and genotype errors}
\label{figurealgocorrection}
\end{figure*}

% (Rewritten below with notation changed to make haplotypes A and B instead of 1 and 2)
%\SetKwRepeat{Do}{do}{while}
%\SetKwInOut{Parameter}{parameter}
%  \SetKwInOut{Input}{input}
%        \SetKwInOut{Output}{output}
%        
%\begin{algorithm*}
%\Input{The genome of individuals for a chromosome}
%\Parameter{$SumWeight$,$ProductWeight$}
%\KwResult{The four variables $L1$, $L2$, $R1$, and $R2$} 
%\For{$snp$ in chromosome}
%{   \For{$Individual$ in UKB} 
%    {   \For{$hap$ in (1, 2)} 
%        {   \For{$D$ in (Left, Right)} 
%            {   \State Set the 2 counters $W0$ and $W1$ to 0 \\
%                \For{$Relative$} 
%                {   \State $IBD$ =  number of consecutive perfect IBD segments of 128 SNPs between $Individual$ and $Relative$ starting after (or before) the SNP $snp$ in the direction $D$  \\
%                    \State $h$ = Value of haplotype $hap$ of SNP $snp$ for individual $Relative$ \\
%                     \If{$IBD$ > 0}
%                     {  $Wh$ = $Wh + (IBD - 1) \times IBD  \times (2 \times IBD + 1)$
%                     }
%                }
%                \If{$W0$ + $W1$  > $SumWeight$ \textbf{ and } max($W0$,$W1$) > min($W0$,$W1$) \times $ProductWeight$}
%                {   \If{$W0>W1$} 
%                    {   $Dhap$=0
%                    } \Else
%                    {   $Dhap$=1
%                    }
%                } \Else
%                {   $Dhap$=inconclusive
%                }
%            }
%       }
%    }
%}
%\caption{Algorithm of detection of errors} 
%\label{algo1}
%\end{algorithm*}

%\SetKwRepeat{Do}{do}{while}
%\SetKwInOut{Parameter}{parameter}
%  \SetKwInOut{Input}{input}
%        \SetKwInOut{Output}{output}
        


% Rewritten below, part was already commented out
%The algorithm~\ref{algo1} describes this process. The two thresholds $SumWeight$ and $ProductWeight$ determine if the difference between the two weights should or should not be taken into account, if the difference is not taken into account the corresponding variable is set to inconclusive. The four variables $L1$, $L2$, $R1$, and $R2$ can each take three different values (0, 1, inconclusive)  which leads to 81 (3 $\times$ 3 $\times$ 3 $\times$ 3) possible combinations. Among these combinations, those corresponding to $L1$ ($L2$) or $R1$ ($R2$) different from $A1$ ($A2$) are candidate for being the result of an error. 
%%The four variables $L1$, $L2$, $R1$, and $R2$ can take three different values which leads to two 9 by 9 matrices, one for homozygous SNPs and another one for heterozygous SNPs. In order to collect as many potential errors as possible the two thresholds $threshold_{sum}=0$ and $threshold_{product}=1$ are used for the matrices on Figure~\ref{matrix}. 

The Figure~\ref{figurealgocorrection} describes this process. The two thresholds $SW$ and $PW$ determine if the difference between the genotype-0 and genotype-1 weights for a SNP should be taken into account (if the difference is not taken into account, the corresponding variable is set to "inconclusive"). The four variables $LA$, $LB$, $RA$, and $RB$ can each take three different values (0, 1, inconclusive)  which leads to 81 (3 $\times$ 3 $\times$ 3 $\times$ 3) possible combinations. Among these combinations, those where $LA$ and $LB$ (or $RA$ and $RB$) are inconsistent with the focal SNP's genotypes on each haplotype may be the result of phase errors or genotyping errors.

% Rewritten below
% Genotyping errors and phasing errors both should have the result that two variables among the four variables $L1$, $L2$, $R1$, and $R2$ are different from the observed values $A1$ and $A2$ (assuming the presence of segments otherwise $L1$, $L2$, $R1$, and $R2$ are set to inconclusive) of the focal SNP and focal individual whereas meoisis should lead to only one variable being different and deletion and duplication is likely to lead to some variable being inconclusive. Therefore all combinations when two variables among the four variables $L1$, $L2$, $R1$, and $R2$ are different from the observed values are considered for being a phase or genotype error. Determining if that is the case for a combination depends on the two thresholds $SumWeight$ and $ProductWeight$. For every type of combinations, all offspring of trio and P/O data are corrected following all possible pairs of values for $SumWeight$ and $ProductWeight$. Based on parental information the pair of values that leads to the best correction of genome are kept for this combinaison and the same correction is applied to all individuals in our sample accordingly.

Any scenario where at least two of the four variables $LA$, $LB$, $RA$, and $RB$ are inconsistent with an individual's reported focal SNP genotypes ($FA$ and $FB$) is evaluated as a potential error. Genotyping errors and phase errors can be distinguished from other situations such as meiotic recombination or deletions/duplications by a threshold of 2/4 mismatches. In the case of recombination, only one of an individual's two haplotypic genotypes for the focal SNP will differ from those predicted by matching individuals, and only on one side of the focal SNP (for example, $FA$ may differ from either $LA$ or $RA$). Deletions and duplications are likely to lead to some/all of the variables $LA$, $LB$, $RA$, or $RB$ being assigned the value "inconclusive" due to a lack of matching segments.

For each possible combination of at least 2/4 mismatches (eg. "$LA$ and $LB$ match phased focal SNP genotypes, $RA$ and $RB$ do not match"), we use ground-truth phasing information from the 978 trio offspring and the 3718 parent-offspring duos to set thresholds for $SW$ and $PW$ that will most accurately distinguish errors from correct genotypes for that type of mismatch. These thresholds are then applied for all individuals in the sample and used to correct all the SNPs for which each combination applies. Errors detected during this step may be corrected by reversing the phase of the chromosome from the focal SNP until to address a phase error the end or by changing a genotype to address a genotyping error. This process is repeated for five iterations, so the errors that are corrected after one run can help to detect new errors in the following runs. These initial corrections address genotyping errors and some phase errors.

% Our conversation from when I was trying to make sense of the second half of the paragraph above
%When an inconsistency is detected for at least 2/4 variables, we \textcolor{red}{(Emmanuel, can you please try writing this part again? I didn't understand what you wrote. The things I did not understand are: 1) You refer to $SumWeight$ and $ProductWeight$ (which I thought were already used for making the initial 0/1/inconclusive decision) 2) You refer to parents and offspring being used for correction, but earlier you stated this correction was applied to the whole UKB sample (not just the duos/trios). Your original text is shown in blue after this.RESPOND: $SumWeight$ and $ProductWeight$  are utilized to assign each of the four values $LA$ $LB$ $RA$ and $RB$ to either 0, 1, or inconclusive. without enough segments $WRA(0)$, $WRA(1)$, $WLA(0)$, $WLA(1)$, $WRB(0)$, $WRB(1)$, $WLB(0)$, $WLB(1)$ will be too low and the thresholds $SumWeight$ and $ProductWeight$ will not be passed. For every scenario offspring of trio and P/O are used as grant truth to determine the value of $SumWeight$ and $ProductWeight$ then for all indiivdual in the sample the corection are done according to those two threshold    I understand!!)} \textcolor{blue}{Determining if that is the case for a combination depends on the two thresholds $SumWeight$ and $ProductWeight$. For every type of combinations, all offspring of trio and P/O data are corrected following all possible pairs of values for $SumWeight$ and $ProductWeight$. Based on parental information the pair of values that leads to the best correction of genome are kept for this combinaison and the same correction is applied to all individuals in our sample accordingly.}

% Rewritten below
%This process is run iteratively as the errors that are corrected after a run help detect new errors for the following run. This process is ran five times then a specific detection of phase errors is performed. For this detection only individuals with a segment of at least 64 SNPs both to the left and to the right of the focal SNP are considered. An individual with segments to the left and to the right can either be on the same haplotype (No error) or on different haplotype (candidate for phase errors). This allows us to find and correct more phase errors and this process is ran twice. 

 Following the initial corrections, we perform additional detection and correction of phase errors. For this step, we focus on individuals who match the focal individual for at least 64 SNPs on both sides of the focal SNP (unlike the previous step which required only one side to match), and check whether the left and right matching regions both match to the same haplotype of the focal individual. This produces two sets of individuals: $same\_hap$ (whose left-side and right-side matches both match to the same haplotype of the focal individual) and $diff\_hap$ (whose left-side and right-side matches are for opposite haplotypes of the focal individual). For each side (left or right), each haplotype (A or B), and each set of matching individuals ($same$ or $diff$), we calculate a weight using the same formula as $W_h$ in Figure~\ref{figurealgocorrection}, using 64 SNPs rather than 128. This produces eight weights, $WRA(same)$, $WRA(diff)$, $WLA(same)$, $WLA(diff)$, $WRB(same)$, $WRB(diff)$, $WLB(same)$, $WLB(diff)$. For each pair of two weights, we use ground truth data from the parent-offspring trios and duos to establish thresholds for $SW$ and $PW$ that will identify phase errors. If the selected values for these thresholds would improve the phasing in offspring when compared to ground truth, corrections using these two thresholds are applied to the entire sample. Errors detected during this step are corrected by reversing the phase of all of the focal individual's heterogzygous SNPs to the right of the focal SNP.

% Another version of the second part of this paragraph from Emmanuel
%For this step, we focus on individuals who match the focal individual for at least 64 SNPs on both side (left and right) of the focal SNP on the same haplotype for both side or different haplotypes result in two sets of individuals: $same\_hap$ and $dif\_hap$. For each side, each haplotype, and each sets a weight is calculated following formula of $W_h$ at~\ref{algo1} (with 64 SNPs instead of 128) resulting in eight weights $WRA(same\_hap)$, $WRA(dif\_hap)$, $WLA(same\_hap)$, $WLA(dif\_hap)$, $WRB(same\_hap)$, $WRB(dif\_hap)$, $WLB(same\_hap)$, $WLB(dif\_hap)$. Each four pairs of weights corresponding to $same\_hap$ and $dif\_hap$ is considered. For each pair two thresholds $SumWeight$ and $ProductWeight$ are looked for based on ground-truth phasing information from the 978 trio offspring and 3720 P/O data. If two values for these thresholds lead to improve phasing of offspring then the correction following these two thresholds is applied to any individual in the sample.  


    
%For this step, we use only individuals who match the focal individual for at least 64 SNPs on both sides of the focal SNP. For each matching individual, the "left" and "right" matches can both match to the same haplotype of the focal individual (no phase error) or to opposite haplotypes (suggestive of a phase error). 

% More from when we were trying to clarify the paragraph above
%We focus on Individuals matching the focal individual for at least 64 SNPs) on an haplotype ($A$ or $B$) on a direction (left or right). Among those, each individual matching with the focal on the same or the other haplotype will increase one of the weights $WRA(0)$, $WRA(1)$, $WLA(0)$, $WLA(1)$, $WRB(0)$, $WRB(1)$, $WLB(0)$, $WLB(1)$ accordingly. The variables $LA$, $LB$, $RA$, or $RB$ are then calculated following the same process as previously with setting the two thresholds on the offspring ground truth. Then we reverse the phase for all of the focal individual's heterozygous SNPs to the right of the focal SNP accordingly. \textcolor{red}{(Do I have this correct now?) No that the idea but that not just comparing number of individuals i correct the text } We repeat this step twice in order to detect and correct more phase errors.

% Text from where I was asking you about the second half of the paragraph above is included below. We finished the conversation on Slack.
%\textcolor{red}{(What if the switch that caused the phase error happened within 64 SNPs of the focal SNP so people don't match on both sides? yep only one segment on one side would be found) (I'm afraid I still don't understand - is this step only meant to detect single-SNP phase errors where the person is already correctly phased on both sides of that SNP? Or as you treating as a match any person who matches the focal individual on "64 SNPs/skip focal SNP/64 SNPs" drawing from either of the focal person's haplotype rather than just the focal person's haplotype A or B? RESPOND: if the focal is correctly phase segment if ever starting on haplotype A from the left are likely to carry on on same haplotype on the ritgh. YES focal SNP is skip in the comparison (good point) tell me if that helps / It still doesn't make sense - it seems like you are only detecting a very limited scenario of "one SNP is incorrectly phased, but the regions on both sides of it are correctly phased" - am I misunderstanding, or is that what this is meant to do?) We consider individual with a perfect match of 64 SNPs to the left on one chosen haplotype (same on the other haplotype, and to the right) and check on those if after ignoring the focal SNP they have segment with the focal to the right on one of the two haplotypes. Not all phase error can (then will be detected ) but some will } We repeat this step twice in order to find and detect more phase errors.

%Some other cells on the matrices have two variables inconsistent with the observed values of the SNP.
\section{Algorithm}
\SetKwRepeat{Do}{do}{while}
\SetKwInOut{Parameter}{parameter}
\SetKwInOut{Input}{input}
\SetKwInOut{Output}{output}
\begin{algorithm*}
\Input{The genome of individuals for a chromosome}
\Parameter{$SumWeight$,$ProductWeight$}
\KwResult{The four variables $LA$, $LB$, $RA$, and $RB$} 
\For{$snp$ in chromosome}
{    \For{Individual $I$} 
    { \For{haplotype $h$ in ($A$, $B$)} 
        {    \For{$D$ in (Left, Right)} 
            {  Set the 2 counters $W0$ and $W1$ to 0 
              \For{Unrelated $U$} 
                {  $k$ =  number of consecutive perfect matches of 128 SNPs between $I$ and $U$ starting from SNP $snp$ in the direction $D$  \\
                     \If{$k$ > 0}
                     {   $Wh$ = $Wh$ + (k - 1) $\times$ k $\times$ (2 $\times$ k + 1)
                     }
                }
                 \If{$W0$+$W1$>$SumW$ \textbf{ and } max($W0$,$W1$)>min($W0$,$W1$) $\times$ $ProductW$}
                {   \If{$W0>W1$} 
                    {   $Dhap$=0
                    } \Else
                    {   $Dhap$=1
                    }
                } \Else
                {   $Dhap$=inconclusive
                }
            }
            
        }
    }
}
\caption{Algorithm for detection errors \label{algocorrect}} 
\end{algorithm*}


\begin{algorithm*}
 \KwResult{across Phasing of an individual} 
   Following algorithm~\ref{algocorrect}, $W_1$ is determined\\
   Meta chromosome $\gets$ $W_1$  \\
    \For{$w$ in \{remaining window\}} 
    {   Following algorithm~\ref{algocorrect}: 
            $W_2$ $\gets$ \text{merging chromosome } \\
          \text{Meta chromosome} $\gets$ \text{merge(Meta chromosome, $W_2$) }
    }
\caption{Main Algorithm\label{algo2}} 
\end{algorithm*}
\section{Composition of the sample}
Figure~\ref{figuredegreerelative} shows the distribution of $\hat{\pi}$ values in a sample of 17,000 focal individuals. For each individual, their highest $\hat{\pi}$ with another individual in the sample is shown, excluding close relatives ($\hat{\pi}$ > 0.33). The number of individuals whose closest relative is of degree 2, 3, 4, 5, or more distant can be deduced from the $\hat{\pi}$ values. \color{black}Table~\ref{tabledegreerelative} compares the percentage of focal individuals in the trio offspring and in a sample of 17,000 individuals having a closest relative of degree~2, 3 , 4, 5 or more according to $\hat{\pi}$.    
\begin{figure*}
\centering
\includegraphics[width=1\textwidth]{highestpihatlow.pdf}
\caption{Distribution over 17,000 random individuals of the $\hat{\pi}$ of the closest relative of each individual (excluding degree 1 relative) in the sample.}
\label{figuredegreerelative}
\end{figure*}

\begin{table*}
\begin{tabular}{c |  c c c c c} 
    & Degree 2 & Degree 3 & Degree 4 & Degree 5 & More Distant  \\
978 Trio Offspring & 16.0\% & 10.6\% & 30.5\% & 25.4\% & 17.5\%\\
Random 17000 Individuals & 4.1\% & 18.9\% & 20.0\% & 32.6\% & 24.4\% \\
\end{tabular}
\caption{Comparison of trio offspring and random individuals by the degree of their closest non-first-degree relative in the sample. For offspring of trio data and random individuals in the dataset percentage of individuals with a closest relative (excluding degree 1) of degree~2, 3, 4, 5 or more according to $\hat{\pi}$.\label{tabledegreerelative}\color{black}}
\end{table*}


%\section{Result on offspring of P/O}

%\begin{figure}
%\centering
%\includegraphics[width=1\textwidth]{POtriocompare.pdf}
%\caption{Violon plots of across-chromosome phasing scores for offspring of P/O (left part of each violon) compare to trio offspring (right part of the violon).}
%\label{PO}
%\end{figure}


\begin{table*}
\begin{tabular}{c c c| c c c c c c} 
& &  & Degree 2 & Degree 3 & Degree 4 & Degree 5 & More Distant & ALL \\
  \hline
\multirow{4}{4em}{Shapeit2 Phasing} &  \multirow{2}{4em}{Our method}  & Trio offspring & 94.45 & 91.06 & 85.54 & 81.16 & 72.35 & 85.24\\
 &   & P/O offspring &91.20 & 90.98 &   86.14 & 80.12 & 71.76 & 84.57 \\
\cmidrule{2-9}
  &  \multirow{2}{4em}{Noto's method}  & Trio offspring & 82.2 & 82 & 76.5 &67.9  &  61.5 & 74.5 \\
 &   & P/O offspring & 80.4 & 75.8 & 71.1 & 61.4 &  56.4 & 67.8 \\
  \hline
\multirow{4}{4em}{Parental Phasing} &  \multirow{2}{4em}{Our method}  & Trio offspring & 100 & 100 & 100 & 96.5 & 89.2 & 100 \\
 &   & P/O offspring & 100 & 100 & 98.2 & 90 & 86.6 & 96.6 \\
\cmidrule{2-9}
  &  \multirow{2}{4em}{Noto's method}  & Trio offspring & 100 & 100 & 96.9 &92 & 80  & 96.5 \\
 &   & P/O offspring & 100 & 100 & 97.2 & 87.9 & 86.4 & 95.4 \\
  \end{tabular}

\begin{tabular}{c c c| c c c c c c} 
& &  & Degree 2 & Degree 3 & Degree 4 & Degree 5 & More Distant & ALL \\
  \hline
\multirow{4}{4em}{Shapeit2 Phasing} &  \multirow{2}{4em}{Our method}  & Trio offspring & 93.92 & 89.66 & 83.96 & 78.21 & 70.84 & 82.40\\
 &   & P/O offspring &90.40 &  89.73  &  84.21 & 78.47 & 70.68 & 81.73 \\
\cmidrule{2-9}
  &  \multirow{2}{4em}{Noto's method}  & Trio offspring & 82 & 81.1& 75 &69.8  &  62.6 & 73.3 \\
 &   & P/O offspring & 79.9 & 75.6 & 70.6 & 62.8 &  57.8 & 68.1 \\
  \hline
\multirow{4}{4em}{Parental Phasing} &  \multirow{2}{4em}{Our method}  & Trio offspring & 99.9 & 99.5 & 97.7 & 93.9 & 86.6 & 95.3\\
 &   & P/O offspring & 99.8 & 99.2 & 96.4 & 87.9 & 71 & 90.6 \\
\cmidrule{2-9}
  &  \multirow{2}{4em}{Noto's method}  & Trio offspring & 99.4 & 98.2 & 95.1&89.2 & 76.9 & 91.4 \\
 &   & P/O offspring & 99.7 & 99.1 & 96 & 85.4 & 69.8 & 89.6 \\
  
\end{tabular}
\caption{Median (top) and Mean (bottom) Scores of our method vs. Noto et. al's IBD-based method. Results are compared according to how the offspring were phased (Shapeit2 or parental phasing) and whether the offspring were from parent-child trios or from duos with only one parent.\color{black} \label{tableresult}}
\end{table*}


\newpage
\section{Heatmap of $\lambda$ values}\label{heatmap}

\begin{figure*}
\centering
\includegraphics[width=1\textwidth]{lamdamap_ID_102485_0000.pdf}
\caption{Heat map of $\lambda$ values for an individual at the first iteration. \color{black}}
\label{sizedatafig}
\end{figure*}

The positive values of $\lambda$ observed along the diagonal predominantly correspond to pairs of genomic windows situated on the same chromosome and are attributable to the presence of identity-by-descent (IBD) segments.

\section{Number of samples}\label{sizedata}
The sample size within the dataset (in this case, 435{,}187 individuals) constitutes a critical parameter influencing the performance of the algorithm, alongside the inclusion of relatives of the focal individual.
The present analysis examines the effect of reduced sample sizes while maintaining a constant number of both close and distant relatives for the focal subject.
For each focal individual, subsamples are constructed comprising the ten closest relatives (as determined by the estimated $\hat{\pi}$) and additional individuals, with total subsample sizes defined as $\frac{1}{5^h}$ of the original dataset, where $h$ ranges from 1 to 5.

\begin{figure}
\centering
\includegraphics[width=0.6\textwidth]{size.pdf}
\caption{Mean ACPA for offspring of trio data with different sample sizes. \color{black}}
\label{sizedatafig}
\end{figure}


\newpage

\section{Number of phase errors}\label{errordata}

The quality of  within chromosome phasing has a direct impact on across chromosome phasing. To examine this, we generated datatsets with a varying proportion of within chromosome phase errors. We began by generating data with fewer phase errors by using the parental genomes to correct 1/3, 2/3, or all within-chromosome phase errors in offspring.  We also generated data with more phase errors by adding either 2x or 5x as many phase errors to each offspring's data. Phase errors are not randomly located as they are more frequent near recombination hotspots. In order to have realistic phase errors, for every offspring, we added phase errors located on a SNP on which a identified phase error occurred in another offspring.

\begin{figure} 
\centering
\includegraphics[width=0.6\textwidth]{error.pdf}
\caption{Mean ACPA for offspring of trio data with different rate of phase errors.}
\label{errordatafig}
\end{figure}

The results, presented Figure~\ref{errordata}, show the across chromosome phasing is more robust for offspring with relatives. Close relative may allow the algorithm to phase accurately two windows on the two sides of a phase error.


\color{black}


\newpage

\section{Windows}\label{windows}

\begin{figure*}
\centering
\includegraphics[width=0.6\textwidth]{hotspots_min25cmCHR1.pdf}
\caption{Map of window boundaries on chromosome 1.}
\label{W1}
\end{figure*}

\begin{figure*}
\centering
\includegraphics[width=0.6\textwidth]{hotspots_min25cmCHR2.pdf}
\caption{Map of window boundaries on chromosome 2.}
\label{W2}
\end{figure*}

\begin{figure*}
\centering
\includegraphics[width=0.6\textwidth]{hotspots_min25cmCHR3.pdf}
\caption{Map of window boundaries on chromosome 3.}
\label{W3}
\end{figure*}

\begin{figure*}
\centering
\includegraphics[width=0.6\textwidth]{hotspots_min25cmCHR4.pdf}
\caption{Map of window boundaries on chromosome 4.}
\label{W4}
\end{figure*}

\begin{figure*}
\centering
\includegraphics[width=0.6\textwidth]{hotspots_min25cmCHR5.pdf}
\caption{Map of window boundaries on chromosome 5.}
\label{W5}
\end{figure*}

\begin{figure*}
\centering
\includegraphics[width=0.6\textwidth]{hotspots_min25cmCHR6.pdf}
\caption{Map of window boundaries on chromosome 6.}
\label{W6}
\end{figure*}

\begin{figure*}
\centering
\includegraphics[width=0.6\textwidth]{hotspots_min25cmCHR7.pdf}
\caption{Map of window boundaries on chromosome 7.}
\label{W7}
\end{figure*}

\begin{figure*}
\centering
\includegraphics[width=0.6\textwidth]{hotspots_min25cmCHR8.pdf}
\caption{Map of window boundaries on chromosome 8.}
\label{W8}
\end{figure*}

\begin{figure*}
\centering
\includegraphics[width=0.6\textwidth]{hotspots_min25cmCHR9.pdf}
\caption{Map of window boundaries on chromosome 9.}
\label{W9}
\end{figure*}

\begin{figure*}
\centering
\includegraphics[width=0.6\textwidth]{hotspots_min25cmCHR10.pdf}
\caption{Map of window boundaries on chromosome 10.}
\label{W10}
\end{figure*}

\begin{figure*}
\centering
\includegraphics[width=0.6\textwidth]{hotspots_min25cmCHR11.pdf}
\caption{Map of window boundaries on chromosome 11.}
\label{W11}
\end{figure*}

\begin{figure*}
\centering
\includegraphics[width=0.6\textwidth]{hotspots_min25cmCHR12.pdf}
\caption{Map of window boundaries on chromosome 12.}
\label{W12}
\end{figure*}
\begin{figure*}
\centering
\includegraphics[width=0.6\textwidth]{hotspots_min25cmCHR13.pdf}
\caption{Map of window boundaries on chromosome 13.}
\label{W13}
\end{figure*}

\begin{figure*}
\centering
\includegraphics[width=0.6\textwidth]{hotspots_min25cmCHR14.pdf}
\caption{Map of window boundaries on chromosome 14.}
\label{W14}
\end{figure*}

\begin{figure*}
\centering
\includegraphics[width=0.6\textwidth]{hotspots_min25cmCHR15.pdf}
\caption{Map of window boundaries on chromosome 15.}
\label{W15}
\end{figure*}

\begin{figure*}
\centering
\includegraphics[width=0.6\textwidth]{hotspots_min25cmCHR16.pdf}
\caption{Map of window boundaries on chromosome 16.}
\label{W16}
\end{figure*}

\begin{figure*}
\centering
\includegraphics[width=0.6\textwidth]{hotspots_min25cmCHR17.pdf}
\caption{Map of window boundaries on chromosome 17.}
\label{W17}
\end{figure*}

\begin{figure*}
\centering
\includegraphics[width=0.6\textwidth]{hotspots_min25cmCHR18.pdf}
\caption{Map of window boundaries on chromosome 18.}
\label{W18}
\end{figure*}

\begin{figure*}
\centering
\includegraphics[width=0.6\textwidth]{hotspots_min25cmCHR19.pdf}
\caption{Map of window boundaries on chromosome 19.}
\label{W19}
\end{figure*}

\begin{figure*}
\centering
\includegraphics[width=0.6\textwidth]{hotspots_min25cmCHR20.pdf}
\caption{Map of window boundaries on chromosome 20.}
\label{W20}
\end{figure*}

\begin{figure*}
\centering
\includegraphics[width=0.6\textwidth]{hotspots_min25cmCHR21.pdf}
\caption{Map of window boundaries on chromosome 21.}
\label{W21}
\end{figure*}

\begin{figure*}
\centering
\includegraphics[width=0.6\textwidth]{hotspots_min25cmCHR22.pdf}
\caption{Map of window boundaries on chromosome 22.}
\label{W22}
\end{figure*}
%\section{Linear Regression}
\bibliographystyle{abbrv}


\end{document}

%We tested a linear regression model with seven predictors to evaluate how well we could predict the across-chromosomal phasing score for an individual. The first predictor, $SUMP$, is the sum of the 21 maximum absolute value $Predict$ scores that were used when the algorithm selected which non-seed chromosomes to process next (as described in section~\ref{selection}) The other six predictors are the sums of an individual's $N$ highest $\hat{\pi}$ values with other individuals in the sample (restricted to $\hat{\pi}$ values lower than $0.1875$, since close relatives were excluded). Six different sums are created for Ns of 1, 2, 5, 10, 20, and 50. This model explained a high proportion of the variance in individuals' final across-chromosomal phasing scores (adjusted R-square 0.8707), making it possible to exclude individuals likely to have low-quality phasing even when ground truth data is not available for calculation of the across-chromosomal phasing score.

%\begin{figure*}
%\centering
%\includegraphics[width=0.5\textwidth]{resultGP2740segcor2datapredict.pdf}
%\includegraphics[width=0.5\textwidth]{resultGP2742segcor2datapredict.pdf}
%\caption{Prediction of across-chromosome phasing score. At the top: before genome correction; At the bottom: after correction.}
%\label{scatter2}
%\end{figure*}

%\end{appendices}


%\bibitem{Clare}
%Clare Bycroft,  Colin Freeman,  Desislava Petkova,  Gavin Band,  Lloyd T Elliott,  Kevin Sharp,  Allan Motyer,  Damjan355Vukcevic, Olivier Delaneau, Jared O’Connell, et al. The uk biobank resource with deep phenotyping and genomic data.356Nature, 562(7726):203, 2018.

%\bibitem{All}
%All of Us Research Program Investigators.  The “all of us” research program.New England Journal of Medicine, 381(7):353668–676, 2019.


%\bibitem{Phillips}
%P. J. Phillips, P. J. Flynn, T. Scruggs, K. W. Bowyer, J. Chang, K. Hoffman, J. Marques, J. Min, and W. Worek. Overview of the  face recognition grand challenge. In IEEE computer society CVPR, 2005.


%\bibitem{LiuYongchao}
%Yongchao LiuYongchao, LiuTony PanTony, PanSrinivas Aluru, Srinivas Aluru. Parallel Pairwise Correlation Computation On Intel Xeon Phi Clusters. Conference: 28th International Symposium on Computer Architecture and High Performance ComputingAt: Los Angeles, USA. May 2016. DOI: 10.1109/SBAC-PAD.2016.26

%\bibitem{Tang}
%T. Tang, H. Wu, W. Bao, P. Yang, D. Yuan and B. B. Zhou, "New Parallel Algorithms for All Pairwise Computation on Large HPC Clusters," 2019 20th International Conference on Parallel and Distributed Computing, Applications and Technologies (PDCAT), Gold Coast, Australia, 2019, pp. 196-201, doi: 10.1109/PDCAT46702.2019.00045.
    


%\bibitem{Hedegaard}
%R. Hedegaard, "Handshake Problem," [Online]. Available:\\ %http://mathworld.wolfram.com/HandshakeProblem.html.


%\bibitem{Shemirani}
%R. Shemirani, G. M. Belbin, C. L. Avery, E. E. Kenny, C. R. Gignoux, J. L. Ambite. Rapid detection of identity-by-descent tracts for mega-scale datasets. Cold Spring Harbor Laboratory (2019). 

%\bibitem{subset}
%R. Hedegaard, "Handshake Problem," [Online]. Available:\\ %http://mathworld.wolfram.com/HandshakeProblem.html.

%\bibitem{Saada}
%Juba Nait Saada, Georgios Kalantzis, Derek Shyr, Martin Robinson, Alexander Gusev, Pier Francesco Palamara. Identity-by-descent detection across 487,409 British samples reveals fine-scale population structure, evolutionary history, and trait associations. bioRxiv 2020.04.20.029819; doi: https://doi.org/10.1101/2020.04.20.029819 


%\bibitem{Vivien}
%Vivien Marx. The DNA of a nation.Nature, 524:503–505, 2015. doi: 10.1038/524503a.


%Detection of Identical-By-Descent (IBD) segments provides a fundamental measure of genetic relatedness and plays a key role in a wide range of genomic analyses. However this task is already a computationally intense is becoming more intense with modern datasets are large, getting larger, and expected to grow to millions in the coming years. Parallelisation can be a way to tackle the issue. Here is develloped a novel parallelisation methodology able to break a pairwise problem with $n$ observations into smaller pairwise problems with sizes to the order of squared root of $n$ without considering any pair multiple times. The computational time to achieve the detection of IBD segments on a big dataset is outstanding and the algorithm can be applied to various area. \todo{the abstract needs work, but let's get the paper done and then finish it so that it reflects the paper; right now, it's too much about IBD}
% ----------------------------------------------
% ----------------------------------------------


% ----------------------------------------------
% ----------------------------------------------

\end{document}
